# Supplementary material for: Assessing the efficacy of target adaptive sampling long-read sequencing through hereditary cancer patient genomes
Source: NPJ Genom Med. 2024 Feb 17;9:11. doi: 10.1038/s41525-024-00394-z (PMC10874402; doi:10.1038/s41525-024-00394-z)
Supplement: Supplementary file 7 — Supplementary Data 5 [file 41525_2024_394_MOESM7_ESM.xlsx]

## Sheet: SupplementaryData5
Supplementary Data 5: List of genes with abnormal methylation detected by allele-specific methylation analysis remaining after filtering.
ID	Genes	Abnormal_cpg	Normal_cpg	Abnormal_CpG_ratio	Avg_neg_pvalue
S33	EPM2AIP1,MLH1	98	135	0.420601	5.68455
S6	BARD1,SNHG31	10	178	0.0531915	4.78578
